# Supplementary material for: ﻿Miconiagaragoana - Melastomataceae: A new rheophytic species from the eastern Andes of Colombia
Source: PhytoKeys. 2024 Oct 11;247:145–54. doi: 10.3897/phytokeys.247.119563 (PMC11489699; doi:10.3897/phytokeys.247.119563)
Supplement: XML Treatment for Miconia garagoana [file phytokeys.247.119563-treatment1.xml]

<!DOCTYPE tp:taxon-treatment
  PUBLIC "-//TaxonX//DTD Taxonomic Treatment Publishing DTD v0 20100105//EN" "tax-treatment-NSO.dtd">
<tp:taxon-treatment xmlns:tp="http://www.plazi.org/taxpub"><tp:treatment-meta><kwd-group><label>Taxon classification</label><kwd>
                <named-content content-type="kingdom">Plantae</named-content>
              </kwd><kwd>
                <named-content content-type="order">Myrtales</named-content>
              </kwd><kwd>
                <named-content content-type="family">Melastomataceae</named-content>
              </kwd></kwd-group><mixed-citation publication-type="journal"><person-group><name><surname>Mendoza-Cifuentes</surname><given-names>Humberto</given-names></name><name><surname>Ariza-Cortés</surname><given-names>William</given-names></name><name><surname>Carvajal Rojas</surname><given-names>Lyndon</given-names></name></person-group><article-title>﻿<italic><tp:taxon-name><tp:taxon-name-part taxon-name-part-type="genus" reg="Miconia">Miconia</tp:taxon-name-part><tp:taxon-name-part taxon-name-part-type="species" reg="garagoana">garagoana</tp:taxon-name-part></tp:taxon-name></italic> - <tp:taxon-name><tp:taxon-name-part taxon-name-part-type="family">Melastomataceae</tp:taxon-name-part></tp:taxon-name>: A new rheophytic species from the eastern Andes of Colombia</article-title><source>PhytoKeys</source><day>11</day><month>10</month><year>2024</year><volume>247</volume><fpage>145</fpage><lpage>154</lpage><pub-id pub-id-type="doi">10.3897/phytokeys.247.119563</pub-id></mixed-citation></tp:treatment-meta><tp:nomenclature><label>﻿</label><tp:taxon-name>
              <object-id xmlns:xlink="http://www.w3.org/1999/xlink" content-type="arpha" xlink:type="simple">1C276159-98E0-5E4C-9DC6-E620FE8CF477</object-id>
              <tp:taxon-name-part taxon-name-part-type="genus" reg="Miconia">Miconia</tp:taxon-name-part>
              <tp:taxon-name-part taxon-name-part-type="species" reg="garagoana">garagoana</tp:taxon-name-part>
              <object-id xmlns:xlink="http://www.w3.org/1999/xlink" content-type="ipni" xlink:type="simple">urn:lsid:ipni.org:names:77349957-1</object-id>
            </tp:taxon-name><tp:taxon-authority>Humberto Mend., Ariza-Cortés &amp; L.Carvajal</tp:taxon-authority><tp:taxon-status xmlns:xlink="http://www.w3.org/1999/xlink" xlink:type="simple">sp. nov.</tp:taxon-status><xref ref-type="fig" rid="F1">Figs 1</xref><xref ref-type="fig" rid="F2">, 2</xref></tp:nomenclature><tp:treatment-sec sec-type="diagnosis" id="SECID0E1FAC"><title>Diagnosis.</title><p>Rheophytic shrubs with stellate-lepidote trichomes in distal branches and inflorescences; leaves linear-elliptic, 3-nerved or 3- slightly plinerved, length-to-width ratio is greater than 5.5:1; terminal inflorescences with 1-9(-14) flowers, flowers 4-merous (rarely 5-merous), anthers oblong-subulate with a ventrally oriented pore, ovary 2-locular, fruits bluish-green with large and relatively few sedes. Similar to <italic><tp:taxon-name><tp:taxon-name-part taxon-name-part-type="genus" reg="Miconia">Miconia</tp:taxon-name-part><tp:taxon-name-part taxon-name-part-type="species" reg="riparia">riparia</tp:taxon-name-part></tp:taxon-name></italic> Triana but differs in the indumentum of stellate-lepidote trichomes (vs. indumentum of pinoid trichomes in <italic><tp:taxon-name><tp:taxon-name-part taxon-name-part-type="genus" reg="Miconia">M.</tp:taxon-name-part><tp:taxon-name-part taxon-name-part-type="species" reg="riparia">riparia</tp:taxon-name-part></tp:taxon-name></italic>), flowers predominantly 4-merous (vs. 5-merous). Also similar to <italic><tp:taxon-name><tp:taxon-name-part taxon-name-part-type="genus" reg="Miconia">Miconia</tp:taxon-name-part><tp:taxon-name-part taxon-name-part-type="species" reg="rheophytica">rheophytica</tp:taxon-name-part></tp:taxon-name></italic> Posada-Herrera &amp; Almeda, but the latter has branches with dense indumentum of dendritic ferruginous trichomes, ciliate leaf margins, dichasial axillary inflorescences, 5-merous flowers and 3-locular ovary.</p><fig id="F1" position="float" orientation="portrait"><object-id xmlns:xlink="http://www.w3.org/1999/xlink" content-type="doi" xlink:type="simple">10.3897/phytokeys.247.119563.figure1</object-id><object-id xmlns:xlink="http://www.w3.org/1999/xlink" content-type="arpha" xlink:type="simple">D9A253F7-3161-5AA5-829F-76EB7A2322B6</object-id><label>Figure 1.</label><caption><p><italic><tp:taxon-name><tp:taxon-name-part taxon-name-part-type="genus" reg="Miconia">Miconia</tp:taxon-name-part><tp:taxon-name-part taxon-name-part-type="species" reg="garagoana">garagoana</tp:taxon-name-part></tp:taxon-name></italic> Humberto Mend., W.Ariza &amp; L.Carvajal <bold>A</bold> flowering branch <bold>B</bold> leaf seen from the underside <bold>C</bold> flower in lateral view <bold>D</bold> longitudinal cut of the ovary-hypanthium <bold>E</bold> dorsal tooth of calyx <bold>F</bold> petals <bold>G, H, I</bold> stamens in different views <bold>J</bold> ripe friut. Illustration based on W. Ariza-Cortés et al. 4855 (UDBC).</p></caption><graphic xmlns:xlink="http://www.w3.org/1999/xlink" xlink:href="phytokeys-247-145_article-119563__-g001.jpg" position="float" orientation="portrait" xlink:type="simple" id="oo_1152103.jpg"><uri content-type="original_file" xlink:type="simple">https://binary.pensoft.net/fig/1152103</uri></graphic></fig></tp:treatment-sec><tp:treatment-sec sec-type="material" id="SECID0EJIAC"><title>Type.</title><p>Colombia. • Boyacá: Municipio de Garagoa, vereda Ciénega Valvanera, Reserva Privada El Secreto, en borde de Quebrada; 2100 m elev.; <named-content xmlns:xlink="http://www.w3.org/1999/xlink" content-type="dwc:verbatimCoordinates" xlink:type="simple"><named-content content-type="geo-json" specific-use="{&#34;type&#34;:&#34;Point&#34;,&#34;coordinates&#34;:[-73.278333,5.124722]}" id="NCID0ESIAC" xlink:type="simple">5°7'29"N, 73°16'42"W</named-content></named-content>; 12 Apr 2016 (fl); <italic>W. Ariza-Cortés et al. 4855</italic> (holotype: UDBC!; isotypes: JBB!, COL! [Branches with inflorescences and fruits were deposited in the supplementary spirit collection -Anthoteca UDBC]).</p><fig id="F2" position="float" orientation="portrait"><object-id xmlns:xlink="http://www.w3.org/1999/xlink" content-type="doi" xlink:type="simple">10.3897/phytokeys.247.119563.figure2</object-id><object-id xmlns:xlink="http://www.w3.org/1999/xlink" content-type="arpha" xlink:type="simple">8B8008EC-799D-52BB-9960-7C0724937EBA</object-id><label>Figure 2.</label><caption><p><italic><tp:taxon-name><tp:taxon-name-part taxon-name-part-type="genus" reg="Miconia">Miconia</tp:taxon-name-part><tp:taxon-name-part taxon-name-part-type="species" reg="garagoana">garagoana</tp:taxon-name-part></tp:taxon-name></italic> Humberto Mend., W.Ariza &amp; L.Carvajal <bold>A, B</bold> different views of flowering branch <bold>C</bold> leaf variation <bold>D</bold> branch with flowers and fruits <bold>E</bold> seeds. All photos by Lindon Carvajal and William Ariza.</p></caption><graphic xmlns:xlink="http://www.w3.org/1999/xlink" xlink:href="phytokeys-247-145_article-119563__-g002.jpg" position="float" orientation="portrait" xlink:type="simple" id="oo_1152104.jpg"><uri content-type="original_file" xlink:type="simple">https://binary.pensoft.net/fig/1152104</uri></graphic></fig></tp:treatment-sec><tp:treatment-sec sec-type="description" id="SECID0EZJAC"><title>Description.</title><p><bold><italic>Shrub</italic></bold> 30–250 cm tall, rheophytic; foliage dense; external bark smooth and whitish; primary branches sympodial, plagiotropic; young branches quadrangular, flattened and slightly channeled, older branches becoming oblong-terete and exfoliating in thin flakes; apical buds with dense indument of stellate-lepidote trichomes (type 38 of <xref ref-type="bibr" rid="B15">Wurdack 1986</xref>); <bold><italic>internodes</italic></bold> 0.9–3.5 cm long, 1.7–3.3 mm wide. <bold><italic>Leaves</italic></bold> decussate, isophyllous; <bold><italic>petiole</italic></bold> 5–17 mm long, slightly channeled adaxially, glabrous; <bold><italic>blade</italic></bold> 40–85 × 7–17 mm, linear-elliptic, apex and base acute, margin entire, revolute and denticulate toward apex, adaxial surface green, shiny (fresh material) and glabrous, in mature leaves yellow, abaxial surface clear pale green, with sparse stellate-lepidote trichomes especially along the middle vein; <bold><italic>venation</italic></bold> with one pair of secondary veins accompanying the middle vein, nerved or slightly plinerved to 1–3 mm, 22–34 pairs of tertiary veins lateral to the middle vein, 1–3 mm apart in the middle, central vein raised on both surfaces, tertiary veins blurred on the lower side. <bold><italic>Inflorescence</italic></bold> 2.5–5 cm long, paniculate, sparsely branched, terminal, sessile or with a peduncle 5–20 mm long, with a sparse to dense indument of stellate-lepidote trichomes (type 38); 1-9(-14) flowers, sessiles; central axis with 1–5 branching nodes; branch apices regularly with one flower; basal nodes with linear bracts 2–5 mm long, distal nodes with linear-subulate bracts 1.7–4.4 mm long; flower supported by two linear-triangular bracteoles 0.7–1 mm long. <bold><italic>Flowers</italic></bold> 4-merous, rarely 5-merous, diplostemonous. <bold><italic>Hypanthium</italic></bold> 2.3–2.4 × 1.7–2 mm, obconical, externally with dense indument of stellate-lepidote trichomes (type 39) ca. 0.09 mm diameter; internally glabrous and slightly ribbed; free thalamus of ovary ca. 0.9 mm long. <bold><italic>Calyx</italic></bold> lobed, externally with indument similar to the hypanthium; tube ca. 0.2 mm long; lobes 0.2–0.3 × 1.2–1.3 mm, wide triangular; dorsal teeth 0.55–0.6 mm long, triangular and exceeding the lobe length. <bold><italic>Corolla</italic></bold> patent; petals 2.9–3.2 × 1.4–1.7 mm, spatulate, apex rounded, white, glabrous. <bold><italic>Stamens</italic></bold> isomorphic, glabrous, white; filaments 3.3–3.7 mm long; anthers 1.8–2.1 × 0.4 × 0.6 mm, oblong-subulate, with a ventrally oriented pore ca. 0.2 mm diameter; basal connective with two little ventral lobules 0.2–0.35 mm long. <bold><italic>Ovary</italic></bold> 1.6–1.7 mm long, 2-locular, basal part fused to the hypanthium ca. 1 mm long, apical part free of the hypanthium ca. 0.6 mm long, rounded, glabrous; style 5–6.1 mm long, cylindric; stigma 0.3–0.4 mm diameter, punctiform. <bold><italic>Fruit</italic></bold> 15–18 × 8–15 mm, pyriform, slightly ribbed, bluish-green when ripe, with 12–18 seeds. <bold><italic>Seeds</italic></bold> 1.3–2 × 1.2–1.5 mm, ovoid and angled, antiraphal portion symmetrical and ovate; testa smooth, shiny, light yellow.</p></tp:treatment-sec><tp:treatment-sec sec-type="phenology" id="SECID0ESLAC"><title>Phenology.</title><p>In Santander, flowering was recorded in November, while in Boyacá flowering was observed between February and July. Fruiting occurred between April and August. At least in the Boyacá locality, active flowering and fruiting events are presumed to occur for most of the year.</p></tp:treatment-sec><tp:treatment-sec sec-type="habitat" id="SECID0EXLAC"><title>Habitat and distribution.</title><p><italic><tp:taxon-name><tp:taxon-name-part taxon-name-part-type="genus" reg="Miconia">Miconia</tp:taxon-name-part><tp:taxon-name-part taxon-name-part-type="species" reg="garagoana">garagoana</tp:taxon-name-part></tp:taxon-name></italic> is endemic to Colombia in the North of the Eastern Cordillera. This species has been recorded in the departments of Boyacá and Santander, within relatively undisturbed Andean forests at altitudes ranging from 2000 to 2200 meters above sea level (Fig. <xref ref-type="fig" rid="F3">3</xref>). It is a rheophytic plant, which grows exclusively along the banks of streams and rivers, typically on slopes characterized by moderate to steep inclinations (Fig. <xref ref-type="fig" rid="F4">4</xref>).</p><fig id="F3" position="float" orientation="portrait"><object-id xmlns:xlink="http://www.w3.org/1999/xlink" content-type="doi" xlink:type="simple">10.3897/phytokeys.247.119563.figure3</object-id><object-id xmlns:xlink="http://www.w3.org/1999/xlink" content-type="arpha" xlink:type="simple">A8F5CB68-59D1-5AF8-8921-1348A386E0DE</object-id><label>Figure 3.</label><caption><p>Distribution of <italic><tp:taxon-name><tp:taxon-name-part taxon-name-part-type="genus" reg="Miconia">Miconia</tp:taxon-name-part><tp:taxon-name-part taxon-name-part-type="species" reg="garagoana">garagoana</tp:taxon-name-part></tp:taxon-name></italic> Humberto Mend., W.Ariza &amp; L.Carvajal in northern South America.</p></caption><graphic xmlns:xlink="http://www.w3.org/1999/xlink" xlink:href="phytokeys-247-145_article-119563__-g003.jpg" position="float" orientation="portrait" xlink:type="simple" id="oo_1152105.jpg"><uri content-type="original_file" xlink:type="simple">https://binary.pensoft.net/fig/1152105</uri></graphic></fig><fig id="F4" position="float" orientation="portrait"><object-id xmlns:xlink="http://www.w3.org/1999/xlink" content-type="doi" xlink:type="simple">10.3897/phytokeys.247.119563.figure4</object-id><object-id xmlns:xlink="http://www.w3.org/1999/xlink" content-type="arpha" xlink:type="simple">17078E94-2AE6-5EA7-BB29-4A020192C671</object-id><label>Figure 4.</label><caption><p><italic><tp:taxon-name><tp:taxon-name-part taxon-name-part-type="genus" reg="Miconia">Miconia</tp:taxon-name-part><tp:taxon-name-part taxon-name-part-type="species" reg="garagoana">garagoana</tp:taxon-name-part></tp:taxon-name></italic> Humberto Mend., W. Ariza &amp; L. Carvajal <bold>A</bold> Andean forests in the area of origin <bold>B</bold> habitat <bold>C–F</bold> different views of growth habit. All photos by Lindon Carvajal and William Ariza.</p></caption><graphic xmlns:xlink="http://www.w3.org/1999/xlink" xlink:href="phytokeys-247-145_article-119563__-g004.jpg" position="float" orientation="portrait" xlink:type="simple" id="oo_1152106.jpg"><uri content-type="original_file" xlink:type="simple">https://binary.pensoft.net/fig/1152106</uri></graphic></fig></tp:treatment-sec><tp:treatment-sec sec-type="etymology" id="SECID0EGOAC"><title>Etymology.</title><p>The specific epithet refers to the municipality of Garagoa in the department of Boyacá, where the majority of individuals of the species have been observed.</p></tp:treatment-sec><tp:treatment-sec sec-type="conservation status" id="SECID0ELOAC"><title>Conservation status.</title><p><italic><tp:taxon-name><tp:taxon-name-part taxon-name-part-type="genus" reg="Miconia">M.</tp:taxon-name-part><tp:taxon-name-part taxon-name-part-type="species" reg="garagoana">garagoana</tp:taxon-name-part></tp:taxon-name></italic> is found in remnants of riparian vegetation along rivers and streams in Andean humid forests, typically within a matrix of pastures designated for livestock grazing (Fig. <xref ref-type="fig" rid="F4">4</xref>). Considering its limited area of occupancy <abbrev xmlns:xlink="http://www.w3.org/1999/xlink" xlink:title="area of occupancy" id="ABBRID0EAPAC" xlink:type="simple">AOO</abbrev> = 8 km<sup>2</sup>, recorded only in two locations, it is proposed as Critically Endangered (<abbrev xmlns:xlink="http://www.w3.org/1999/xlink" xlink:title="Critically Endangered" id="ABBRID0EGPAC" xlink:type="simple">CR</abbrev>), according to criteria B2a of <xref ref-type="bibr" rid="B6">IUCN (2012</xref>, <xref ref-type="bibr" rid="B7">2017</xref>).</p></tp:treatment-sec><tp:treatment-sec sec-type="material" id="SECID0ESPAC"><title>Specimens examined (Paratypes).</title><p><bold>Colombia</bold> • <bold>Santander</bold>: Municipio de Gambita, Cueva de Choco, creciendo en borde de quebrada en el interior de la caverna; 2176 m elev.; <named-content xmlns:xlink="http://www.w3.org/1999/xlink" content-type="dwc:verbatimCoordinates" xlink:type="simple"><named-content content-type="geo-json" specific-use="{&#34;type&#34;:&#34;Point&#34;,&#34;coordinates&#34;:[-72.339647,5.901992]}" id="NCID0EAAAE" xlink:type="simple">05°54'7.17"N, 72°20'22.73"W</named-content></named-content>; 01 Nov 2018 (fl); H. Mendoza 21578 (JBB, UDBC).</p></tp:treatment-sec><ref-list><ref id="B15"><mixed-citation xmlns:xlink="http://www.w3.org/1999/xlink" xlink:type="simple"><person-group><name name-style="western"><surname>Wurdack</surname><given-names>JJ</given-names></name></person-group> (<year>1986</year>) <article-title>Atlas of hairs for neotropical <tp:taxon-name><tp:taxon-name-part taxon-name-part-type="family">Melastomataceae</tp:taxon-name-part></tp:taxon-name>.</article-title><source>Smithsonian Contributions to Botany</source><volume>63</volume>(<issue>63</issue>): <fpage>1</fpage>–<lpage>80</lpage>. <ext-link xlink:href="10.5479/si.0081024X.63" ext-link-type="doi" xlink:type="simple">https://doi.org/10.5479/si.0081024X.63</ext-link></mixed-citation></ref><ref id="B6"><mixed-citation xmlns:xlink="http://www.w3.org/1999/xlink" xlink:type="simple">IUCN (<year>2012</year>) IUCN Red List Categories and Criteria. Version 3.1. 2<sup>nd</sup> edn. Gland &amp; Cambridge, IUCN Species Survival Commission. <ext-link xlink:href="https://portals.iucn.org/library/node/10315" ext-link-type="uri" xlink:type="simple">https://portals.iucn.org/library/node/10315</ext-link> [accessed: 1 February 2023]</mixed-citation></ref><ref id="B7"><mixed-citation xmlns:xlink="http://www.w3.org/1999/xlink" xlink:type="simple">IUCN (<year>2017</year>) Guidelines for Using the IUCN Red List Categories and Criteria. Version 13. Prepared by the Standards and Petitions Subcommittee. <ext-link xlink:href="http://www.iucnredlist.org/documents/RedListGuidelines.pdf" ext-link-type="uri" xlink:type="simple">http://www.iucnredlist.org/documents/RedListGuidelines.pdf</ext-link> [accessed: 1 February 2023]</mixed-citation></ref></ref-list></tp:taxon-treatment>
